# Supplementary material for: Inflammation Status and Body Composition Predict Two-Year Mortality of Patients with Locally Advanced Head and Neck Squamous Cell Carcinoma under Provision of Recommended Energy Intake during Concurrent Chemoradiotherapy
Source: Biomedicines. 2022 Feb 6;10(2):388. doi: 10.3390/biomedicines10020388 (PMC8962429; doi:10.3390/biomedicines10020388)
Supplement: Supplementary file 1 [file biomedicines-10-00388-s001.zip]

Archive with 1 entries (1 files):
- biomedicines-1527292-supplementary.pdf
